# Supplementary material for: Aboveground Whitefly Infestation Modulates Transcriptional Levels of Anthocyanin Biosynthesis and Jasmonic Acid Signaling-Related Genes and Augments the Cope with Drought Stress of Maize
Source: PLoS One. 2015 Dec 2;10(12):e0143879. doi: 10.1371/journal.pone.0143879 (PMC4667997; doi:10.1371/journal.pone.0143879)
Supplement: S1 Table — (XLSX) [file pone.0143879.s003.xlsx]

## Sheet: Sheet1
	S1 Table. Primer sequences used in the study
	Gene	Forward	Reverse
	ZmPAL1	AAGGTGTTCGTCGGCATC	TCCCACTCCTTGAGGCACT
	ZmAOC	CCCCTTCACCAACAAGGTGT	ACCGAGATGTGGCCGTAGTC
	ZmIAA9	AGGAAATCAGCAGCAAGTCC	GGTGACCACCACGTCCAT
	ZmCHS	CAGGAGGCGATCAAGGAGT	CGACGTGGTGCAGAACACTA
	ZmCHI	CGGAGAAAGTGACGGAGAAC	GCTTGAACACCTCCCTGAAC
	ZmF3H	CCATACTGGACCATCCCATC	ACTCCTTGTTGGCACTCTGC
	ZmDFR	CCCCACTACTCGATCCTCAA	CGTCGTACTCGGGGTACCTA
	ZmUFGT	GTGGACGGGCTACTGATCTC	TGGACGAGGAGGTTGATGAC
	ZmbZIP72	ATGGAAATGCAGAACAACGAGGTA	GCGGCAGAAGGGAGCTAACAG
	ZmSNAC1	CCAATCACACTCGCACTCG	CCCTGGATGTCGTCGTAGC
	ZmABA1	TTGATTAGGGATGAGCAGAG	GGAGGGATGGAAACGAAC
	ZmMKK1	TTCCATTTCCTCCTTGTGA	CCAATAAGGCTTGTGCTGA
	ZmMPK3	ACAGCGACATGATGACGGAGTA	CCGATCACCTCGGTTATGAG
	ZmGapc	GCATCAGGAACCCTGAGGAA	CATGGGTGCATCTTTGCTTG
